# Supplementary material for: Mertk promotes early microglial-mediated synaptic engulfment in Alzheimer's disease
Source: Theranostics. 2026 Jan 1;16(3):1238–61. doi: 10.7150/thno.116797 (PMC12679373; doi:10.7150/thno.116797)
Supplement: Supplementary file 2 — Supplementary video 1-4. [file thnov16p1238s2.zip]

Archive with 5 entries (4 files):
- Supplementary Videos 1–4/
- Supplementary Videos 1–4/Video S1-WT.wmv
- Supplementary Videos 1–4/Video S2-Mertk KO.wmv
- Supplementary Videos 1–4/Video S3-WT+Aβo.wmv
- Supplementary Videos 1–4/Video S4-Mertk KO+Aβo.wmv
