# Supplementary material for: Mertk promotes early microglial-mediated synaptic engulfment in Alzheimer's disease
Source: Theranostics. 2026 Jan 1;16(3):1238–61. doi: 10.7150/thno.116797 (PMC12679373; doi:10.7150/thno.116797)
Supplement: Supplementary file 3 — Supplementary video 5-8. [file thnov16p1238s3.zip]

Archive with 5 entries (4 files):
- Supplementary Videos 5–8/
- Supplementary Videos 5–8/Video S5-Mock.wmv
- Supplementary Videos 5–8/Video S6-GW.wmv
- Supplementary Videos 5–8/Video S7-Aβo.wmv
- Supplementary Videos 5–8/Video S8-Aβo+GW.wmv
