# Supplementary material for: Mertk promotes early microglial-mediated synaptic engulfment in Alzheimer's disease
Source: Theranostics. 2026 Jan 1;16(3):1238–61. doi: 10.7150/thno.116797 (PMC12679373; doi:10.7150/thno.116797)
Supplement: Supplementary file 4 — Supplementary video 9. [file thnov16p1238s4.zip]

Archive with 2 entries (1 files):
- Supplementary Video 9/
- Supplementary Video 9/Video S9-3D rendering.mp4
