# Supplementary material for: Mertk promotes early microglial-mediated synaptic engulfment in Alzheimer's disease
Source: Theranostics. 2026 Jan 1;16(3):1238–61. doi: 10.7150/thno.116797 (PMC12679373; doi:10.7150/thno.116797)
Supplement: Supplementary file 5 — Supplementary video 10. [file thnov16p1238s5.zip]

Archive with 2 entries (1 files):
- Supplementary Video 10/
- Supplementary Video 10/Video S10-3D rendering.mp4
